# Supplementary material for: Modelling the impact of condition-dependent responses and lipid-store availability on the consequences of disturbance in a cetacean
Source: Conserv Physiol. 2022 Nov 17;10(1):coac069. doi: 10.1093/conphys/coac069 (PMC9672687; doi:10.1093/conphys/coac069)
Supplement: supp_data_coac069 [file supp_data_coac069.zip]

Archive with 2 entries (2 files):
- Burslem-etal_S1_sensitivity_analysis_FINAL_SUBMITTED.docx
- Burslem-etal_S2_lipid-validation_FINAL_SUBMITTED .docx
